# Supplementary material for: Harnessing the highly adaptable barnase-barstar system for genetic biocontrol of Aedes aegypti
Source: Commun Biol. 2025 Aug 4;8:1154. doi: 10.1038/s42003-025-08588-6 (PMC12322067; doi:10.1038/s42003-025-08588-6)
Supplement: Supplementary file 2 — Supplementary Data 1 [file 42003_2025_8588_MOESM2_ESM.xlsx]

## Sheet: Transgene integration rate
	AGG1767 Gen 1 screening
	Construct ID	Donor template	Number of G0s	Number of pools	Number of positive pools	Number of positive G1s	Total screened	Integration rate (%)
	AGG1767	Plasmid	64	12	8	87	613	12.5
	AGG1767 Gen 2 screening
	Larvae/pupae							Pupae
	Line	Gen 1 Cross (female:male)	+	%	-	%	Total	Male	%	Female	%	Total	Comments
	C2	LVP:1767C2	107	47.1	120	52.9	227	0	0	100	100	100	m linked
	D3	LVP:1767D3	52	76.5	16	23.5	68	20	42.6	27	57.4	47	multiple insertions
	E	LVP:1767E	77	64.2	43	35.8	120	34	50.7	33	49.3	67	multiple insertions
	G2	LVP:1767G2	141	46.8	160	53.2	301	59	59	41	41	100
	N1	1767N1:LVP	43	48.9	45	51.1	88	25	64.1	14	35.9	39	unknown if m linked (all 4 G1s female)
	W5	LVP:1767W5	165	49.4	169	50.6	334	57	57	43	43	100

## Sheet: Data for Figure 1
		OpIE2-Barnase-SV40 plasmid conc. (ng/well)
		0	0.05	0.1	0.5	1	2	5	10	20	30	40	50
RLU Firefly luminescence	Rep_1	13220900	29390900	20112800	7350580	3760050	2215550	909395	316494	166620	83341.5	64654.9	47554.3
	Rep_2	89899700	30500600	18329000	4669340	2216620	1398590	594449	235040	105037	37560	28908.8	55299.3
	Rep_3	106066000	32812700	13956300	5815020	3084240	898751	399329	194973	47141.8	51169	24955.9	123367
	Rep_4	105036000	21764800	11163100	3245010	3423120	1807510	658205	256036	51131.5	36264.3	38442.9	57777.6
	Rep_5	102241000	21843900	10196600	4593030	3105350	2457880	330324	115260	46046.8	31520.4	33795.3	41196.9
	Rep_6	117143000	34981500	11948100	4119960	1913880	1699690	327255	189063	32517.4	31012.7	30529	52029.7
	Rep_7	119353000	33404700	13339200	4970610	2439280	1049890	263867	167243	59208.3	54460.8	59780.1	40666.3
	Rep_8	50359400	26781600	22509900	4954040	2306960	1252570	633845	367071	117201	75829	54458.5	51791.8

## Sheet: Data for Figure 2
OpIE2-Barnase-SV40 plasmid conc. = 10 ng/well
		UbL40-Barstar-SV40 plasmid conc. (ng/well)
		No barnase	0	0.01	0.03	0.1	0.3	1	3	10	30
RLU Firefly luminescence	Rep_1	1133000	41700	19740	33480	24240	64720	83690	78620	355800	859600
	Rep_2	2416000	46480	19090	33850	12620	36550	106200	34160	242100	474300
	Rep_3	1709000	18280	9807	11170	13560	26900	21970	53410	106900	497200
	Rep_4	3334000	28850	14980	23450	7689	63650	28990	34070	173300	569300
	Rep_5	3837000	50930	24940	24010	24590	79890	87540	152400	293500	1152000
	Rep_6	2689000	49320	19410	21040	23660	48380	50390	116200	246100	784700
	Rep_7	3096000	76930	22060	34880	38060	72620	60130	92640	306200	766800
	Rep_8	948900	58150	26560	34270	34050	74120	70160	103400	204400	542500

## Sheet: Data for Figure 3
F0 cross	F1 genotype
	trunPUb-tTAV;TRE-Bn	TRE-Bn	trunPUb-tTAV	WT
♀ TRE-BnG2 X ♂ trunPUb-tTAV	50	82	82	81
♀ TRE-BnW5 X ♂ trunPUb-tTAV	1*	204	82	198
*non-viable before pupation

## Sheet: Data for Figure 4
F0 cross	F1 genotype at L4 larvae stage
	AeAct4-tTAV;TRE-Bn		TRE-Bn		AeAct4-tTAV		WT			538
♀ TRE-BnW5 X ♂ AeAct4-tTAV	124		150		114		150			124	134.5	0.0571302
										150	134.5
										114	134.5
F0 cross	F1 female genotype and flight ability									150	134.5
	AeAct4-tTAV;TRE-Bn		TRE-Bn		AeAct4-tTAV		WT
	Flying	Non-flying	Flying	Non-flying	Flying	Non-flying	Flying	Non-flying
♀ TRE-BnW5 X ♂ AeAct4-tTAV	0	47	47	2	44	3	44	2
F0 cross	F1 genotype at L4 larvae stage
	AeCPA-tTAV;TRE-Bn		TRE-Bn		AeCPA-tTAV		WT			1066
♀ TRE-BnW5 X ♂ AeCPA-tTAV	269		270		274		253			269	266.5	0.809877
										270	266.5
										274	266.5
F0 cross: ♀ TRE-BnW5 X ♂ AeCPA-tTAV										253	266.5
F1 female replicate	F1 female genotype, fecundity, and fertility
	AeCPA-tTAV;TRE-Bn		TRE-Bn		AeCPA-tTAV		WT
	No. of eggs laid	No. of hatched larvae	No. of eggs laid	No. of hatched larvae	No. of eggs laid	No. of hatched larvae	No. of eggs laid	No. of hatched larvae
1	91	0	113	73	48	31	91	77
2	98	0	89	66	91	27	63	60
3	44	0	60	45	88	84	36	26
4	50	0	45	28	88	82	80	63
5	65	0	84	51	61	0	30	13
6	76	2	110	108	75	3	116	107
7	75	26	59	56	0	0	61	51
8	55	19	64	6	104	78	83	81
9	59	0	61	51	85	12	46	27
10	145	10	59	49	53	28	53	46
11	74	0	51	43	67	21	72	67
12	53	0	52	51	101	101	46	46
13	78	0	50	39	39	0	66	42
14	67	0	87	86	104	82	87	66
15	80	1	73	66	0	0	85	70
16	64	0	56	34	81	21	109	102
17	68	14	105	105	87	62	96	83
18	64	0	66	64	63	49	78	53
19	59	0	65	65	48	44	76	57
20	71	0	101	77	63	60	56	33
21	54	20	85	79	141	131	68	21
22	57	10	84	64	85	24	57	53
23	77	0	52	14	64	34	81	0
24	57	0	77	55	103	88	22	9
25	63	0	94	63	44	23	61	55
26	72	0	83	77	60	47	55	54
27	0	0	0	0	57	50	68	21
28	66	0	90	90	69	39	92	87
29	97	0	48	46	89	77	101	91
30	84	0	53	37	78	5	41	30
31	92	0	48	14	64	57	54	45
32	66	5	75	65	78	63	87	9
33	54	14	68	67	107	40	100	7
34	29	0	104	68
35	88	0	71	32
36	70	0	53	44
37	92	0	54	43
38	69	0	73	60
39	73	4	57	51

## Sheet: Data for Fgure 5
F0 cross	F1 genotype
	trunPUb-tTAV;PUb-Bs-TRE-Bn	PUb-Bs-TRE-Bn	trunPUb-tTAV	WT
♀ PUb-Bs-TRE-BnW5 X ♂ trunPUb-tTAV	85	98	94	71
F0 cross	F1 genotype at L4 larvae stage									359			0.106184
	trunPUb-tTAV;TRE-Bn		TRE-Bn		trunPUb-tTAV		WT			78	89.75
♀ TRE-BnW5 X ♂ AeAct4-tTAV	78		107		94		80			107	89.75
										94	89.75
										80	89.75
F0 cross	F1 female genotype and flight ability
	trunPUb-tTAV;PUb-Bs-TRE-Bn		PUb-Bs-TRE-Bn		trunPUb-tTAV		WT
	Flying	Non-flying	Flying	Non-flying	Flying	Non-flying	Flying	Non-flying
♀ PUb-Bs-TRE-BnW5 X ♂ AeAct4-tTAV	17	29	47	2	46	2	45	2
